# Supplementary material for: Risk of pneumonia among residents living near goat and poultry farms during 2014-2016
Source: PLoS One. 2019 Oct 14;14(10):e0223601. doi: 10.1371/journal.pone.0223601 (PMC6791541; doi:10.1371/journal.pone.0223601)
Supplement: S1 Table — (XLSX) [file pone.0223601.s001.xlsx]

## Sheet: S1
S1 Table. Cut-off points for the minimum number of animals per farm as used for regression analyses1, number of farms in the study area (postal codes starting with 52-60) and mean number of animals per farm
Farm-type	Cut-off point	Number of farms	mean number of animals per farm
Goats	≥50	95	1570
Mink	≥400	115	5802
Pigs	>25	2981	2519
Poultry	>250	881	59476
Chickens	>250	817	62966
Broilers	>250	227	86465
Laying hens and parent stock	>250	601	53145
Other poultry	>250	66	14459
Cattle	>5	4791	191
Sheep	≥50	349	164
1In regression analyses farms with multiple species could be defined as each of them if they had at least as many animals as indicated as their cut-off point, whereas in the kernel analyses, farms with multiple species were categorized based on the species with largest size measured in economic size units as listed in the BVB database, following (Kalkowska et al. 2018; Smit et al. 2017). ‘Goat fa…
