# Supplementary material for: Risk of pneumonia among residents living near goat and poultry farms during 2014-2016
Source: PLoS One. 2019 Oct 14;14(10):e0223601. doi: 10.1371/journal.pone.0223601 (PMC6791541; doi:10.1371/journal.pone.0223601)
Supplement: S2 Table — (XLSX) [file pone.0223601.s002.xlsx]

## Sheet: S2
S2 Table. Study population characteristics
		Total	Pneumonia	No Pneumonia	OR (95%CI)1
Adults (n)		73510	3079	70431
Age	years (mean +/- sd)	51.7 (33.2-70.3)	65.2 (47.9-82.4)	51.1 (32.7-69.6)	1.05 (1.04-1.05)
Gender	female (%)	49.9	49.5	50	0.90 (0.84-0.97)
Children (n)		16673	531	16142
Age	years (mean +/- sd)	10.2 (5.0-15.5)	7.4 (2.9-11.9)	10.3 (5.1-15.6)	0.90 (0.88-0.91)
Gender	female (%)	48.2	42.2	48.4	0.79 (0.66-0.94)
1. Adjusted for each other.
