# Supplementary material for: Risk of pneumonia among residents living near goat and poultry farms during 2014-2016
Source: PLoS One. 2019 Oct 14;14(10):e0223601. doi: 10.1371/journal.pone.0223601 (PMC6791541; doi:10.1371/journal.pone.0223601)
Supplement: S3 Table — (XLSX) [file pone.0223601.s003.xlsx]

## Sheet: S3
S3 Table. Donut analyses for adults: associations between having had a registered pneumonia-episode in 2014-2016 and the presence of farms within distance-intervals (donuts) from an adult's home address (odds ratios, 95% confidence interval)							Single-level: adjusted for age (linear) and gender
							Multilevel: adjusted for age (linear), gender and including GP-practice as random intercept
Donut	0-500 m	500-1000 m	1000-1500 m	1500-2000 m	> 2000 m		Meta-analysis: meta-analysis of logistic regression estimates (adjusted for age and gender) for individual GP-practices
Goat farm
n=73510	0.0151	0.0696	0.1058	0.1385	0.671
Single-level	1.68 (1.31-2.13)***	1.33 (1.16-1.53)***	1.16 (1.03-1.30)*	1.06 (0.95-1.18)	ref
Multilevel	1.39 (1.07-1.81)*	1.09 (0.93-1.28)	1.06 (0.93-1.21)	1.05 (0.93-1.18)	ref
Meta-analysis	1.75 (0.94-3.28).	1.18 (0.91-1.53)	1.08 (0.94-1.24)	1.07 (0.94-1.21)	ref
Poultry farm
n=73510	0.1078	0.3598	0.3303	0.1243	0.0778
Single-level	0.98 (0.83-1.17)	0.96 (0.83-1.11)	0.94 (0.81-1.08)	0.92 (0.78-1.09)	ref
Multilevel	0.93 (0.76-1.13)	0.91 (0.76-1.07)	0.94 (0.79-1.11)	0.86 (0.72-1.04).	ref
Meta-analysis	0.84 (0.63-1.10)	0.79 (0.63-1.00).	0.88 (0.70-1.10)	0.95 (0.71-1.26)	ref
Chicken farm
n=73510	0.1007	0.3306	0.3124	0.1624	0.0938
Single-level	1.09 (0.92-1.29)	1.06 (0.92-1.21)	1.03 (0.90-1.19)	0.99 (0.85-1.15)	ref
Multilevel	0.98 (0.81-1.19)	0.95 (0.80-1.12)	0.99 (0.84-1.17)	0.92 (0.77-1.10)	ref
Meta-analysis	0.85 (0.64-1.13)	0.80 (0.64-1.01).	0.91 (0.71-1.16)	0.96 (0.68-1.35)	ref
Farm with laying hens or parent stock
n=73510	0.0808	0.2865	0.2556	0.2137	0.1635
Single-level	1.03 (0.88-1.20)	0.98 (0.88-1.10)	0.92 (0.82-1.03)	0.91 (0.81-1.03).	ref
Multilevel	1.01 (0.84-1.21)	0.98 (0.85-1.12)	1.01 (0.89-1.16)	0.98 (0.86-1.11)	ref
Meta-analysis	0.89 (0.63-1.26)	0.86 (0.70-1.06)	0.95 (0.82-1.11)	0.97 (0.84-1.12)	ref
Farm with broilers
n=73510	0.0251	0.0968	0.2141	0.1895	0.4745
Single-level	1.17 (0.92-1.48)	1.16 (1.02-1.31)*	1.14 (1.03-1.25)**	1.06 (0.96-1.17)	ref
Multilevel	1.10 (0.86-1.40)	0.99 (0.86-1.13)	0.95 (0.85-1.07)	0.99 (0.88-1.10)	ref
Meta-analysis	1.06 (0.81-1.37)	1.00 (0.84-1.19)	0.91 (0.77-1.08)	0.99 (0.88-1.12)	ref
Farm with other poultry
n=73510	0.0063	0.0464	0.0927	0.098	0.7566
Single-level	0.74 (0.41-1.21)	0.86 (0.71-1.05).	0.81 (0.70-0.93)**	1.00 (0.89-1.12)	ref
Multilevel	0.92 (0.54-1.59)	1.05 (0.84-1.30)	0.99 (0.84-1.16)	1.21 (1.05-1.39)**	ref
Meta-analysis	1.23 (0.69-2.17)	1.11 (0.88-1.39)	1.01 (0.85-1.19)	1.22 (1.05-1.41)*	ref
Sheep farm
n=73510	0.0688	0.2204	0.2573	0.2052	0.2483
Single-level	1.18 (1.01-1.38)*	1.20 (1.07-1.33)**	1.31 (1.18-1.45)***	1.08 (0.97-1.22)	ref
Multilevel	1.14 (0.96-1.36).	1.08 (0.95-1.23)	1.13 (1.00-1.28).	1.01 (0.89-1.15)	ref
Meta-analysis	1.13 (0.92-1.38)	1.00 (0.85-1.17)	1.11 (0.95-1.29)	1.00 (0.87-1.14)	ref
Cattle farm
n=16673S	0.4426	0.4742	0.0832
Single-level	1.53 (1.08-2.24)*	1.23 (0.87-1.80)	ref
Multilevel	1.19 (0.81-1.74)	1.14 (0.78-1.66)	ref
Meta-analysis	0.74 (0.43-1.26)	0.87 (0.79-0.96)**	ref
Pig farm
n=73510	0.2039	0.47	0.3261
Single-level	1.13 (1.02-1.25)*	1.03 (0.95-1.12)	ref
Multilevel	1.01 (0.90-1.13)	0.96 (0.87-1.05)	ref
Meta-analysis	0.99 (0.87-1.13)	0.98 (0.88-1.09)	ref
Mink farm
n=73510	0.0046	0.0232	0.0557	0.1054	0.8111
Single-level	1.57 (0.93-2.47).	0.84 (0.63-1.08)	0.87 (0.73-1.03).	0.97 (0.86-1.09)	ref
Multilevel	1.67 (1.02-2.74)*	0.92 (0.69-1.23)	0.88 (0.73-1.06)	0.95 (0.83-1.09)	ref
Meta-analysis	2.15 (1.27-3.64)**	1.02 (0.75-1.40)	0.93 (0.76-1.14)	0.95 (0.76-1.20)	ref
. : p < 0.15, * : p < 0.05, ** : p < 0.01, *** : p < 0.001
