# Supplementary material for: Risk of pneumonia among residents living near goat and poultry farms during 2014-2016
Source: PLoS One. 2019 Oct 14;14(10):e0223601. doi: 10.1371/journal.pone.0223601 (PMC6791541; doi:10.1371/journal.pone.0223601)
Supplement: S4 Table — Results for individual and multivariate kernel analyses for community-acquired pneumonia around different farm types by year. (XLSX) [file pone.0223601.s004.xlsx]

## Sheet: S4
S4 Table. Detailed results of kernel analyses. Results for individual and multivariate kernel analyses for community-aquired pneumonia around different farm types by year
2014	number of cases per 1000: 15.9
Individual analysis	Cattle	Goats	Pigs	Mink	Poultry	Sheep	Multivariate analysis	Cattle	Goats	Poultry	Sheep
Best-fit d (km)	1.5	2	-	-	1	1.5	d (km)	1.5	2	1	1.5
l0	0.0004	0.0044	-	-	0.0013	0.0014	l0	0.0002	0.0039	0.0001	0.0013
lb	0.0126	0.0147	-	-	0.015	0.0153	lb	0.0124
Risk increase (%)	0.032	0.3	-	-	0.09	0.094	Risk increase (%)	0.017	0.319	0.006	0.104
PAR (%)	0.216	0.086	-	-	0.067	0.046	PAR (%)	0.115	0.078	0.004	0.042
Sign. extent (km)1	{1.0,2.0}	{0.5,2.0}	-		{1.0,2.0}	{1.0,2.0}
2015	number of cases per 1000: 20.2
Individual analysis	Cattle	Goats	Pigs	Mink	Poultry	Sheep	Multivariate analysis	Cattle	Goats		Sheep
Best-fit d (km)	1.5	2	-	-	-	1.5	d (km)	1.5	2		1.5
l0	0.0005	0.0042	-	-	-	0.0027	l0	0.0003	0.0037		0.0024
lb	0.0159	0.019	-	-	-	0.019	lb	0.0156
Risk increase (%)	0.032	0.226	-	-	-	0.146	Risk increase (%)	0.019	0.236		0.156
PAR (%)	0.219	0.07	-	-	-	0.068	PAR (%)	0.125	0.06		0.06
Sign. extent (km)1	{0.5,2.0}	{0.5,2.0}	-	-	-	{0.5,2.0}
2016	number of cases per 1000: 18.7
Individual analysis	Cattle	Goats	Pigs	Mink	Poultry	Sheep	Multivariate analysis	Cattle	Goats
Best-fit d (km)	1.5	2	-	-	-	-	d (km)	1.5	2
l0	0.0003	0.0044	-	-	-	-	l0	0.0001	0.0041
lb	0.0164	0.0175	-	-	-	-	lb	0.0164
Risk increase (%)	0.016	0.253	-	-	-	-	Risk increase (%)	0.008	0.254
PAR (%)	0.13	0.076	-	-	-	-	PAR (%)	0.068	0.072
Sign. extent (km)1	{1.5,2.0}	{0.5,2.0}	-	-	-	-
1. ‘Sign. extent (km)’ denotes the lowest and highest values of the distance range d (from the set of values of 0.5, 1.0, 1.5, 2.0 km) for which a significant (p<0.05, likelihood-ratio test) risk increase was found (individual analyses).
