# Supplementary material for: Risk of pneumonia among residents living near goat and poultry farms during 2014-2016
Source: PLoS One. 2019 Oct 14;14(10):e0223601. doi: 10.1371/journal.pone.0223601 (PMC6791541; doi:10.1371/journal.pone.0223601)
Supplement: S5 Table — (XLSX) [file pone.0223601.s005.xlsx]

## Sheet: S5
S5 Table. Buffer analyses per year for adults: associations between having had a registered pneumonia-episode in 2014, 2015 and 2016 and the presence of farms within buffers from an adult's home address (odds ratios, 95% confidence interval)					Single-level: adjusted for age (linear) and gender
year	2014	2015	2016		Multilevel: adjusted for age (linear), gender and including GP-practice as random intercept
Adults (n)	66130	69335	70691		Meta-analysis: meta-analysis of logistic regression estimates (adjusted for age and gender) for individual GP-practices
Goat farm
500 m
	0.0155	0.0152	0.0153
Single-level	1.71 (1.17-2.40)**	1.64 (1.16-2.24)**	1.59 (1.11-2.20)**
Multilevel	1.31 (0.90-1.90)	1.35 (0.96-1.90).	1.30 (0.91-1.85)
Meta-analysis	2.04 (1.00-4.16).	1.54 (1.09-2.17)*	1.39 (0.97-2.01).
1000 m
	0.0867	0.0849	0.0857
Single-level	1.55 (1.29-1.84)***	1.35 (1.14-1.59)***	1.29 (1.08-1.53)**
Multilevel	1.19 (0.97-1.46).	1.10 (0.91-1.33)	1.03 (0.84-1.26)
Meta-analysis	1.38 (0.99-1.90).	1.19 (0.98-1.45).	1.17 (0.88-1.56)
1500 m
	0.1948	0.1903	0.1913
Single-level	1.36 (1.19-1.56)***	1.25 (1.10-1.41)***	1.26 (1.11-1.43)***
Multilevel	1.10 (0.94-1.30)	1.08 (0.93-1.25)	1.11 (0.95-1.30)
Meta-analysis	1.11 (0.94-1.31)	1.09 (0.91-1.30)	1.15 (0.98-1.35).
2000 m
	0.3351	0.3284	0.3292
Single-level	1.31 (1.16-1.47)***	1.17 (1.05-1.30)**	1.17 (1.04-1.30)**
Multilevel	1.14 (0.99-1.32).	1.06 (0.93-1.20)	1.08 (0.95-1.24)
Meta-analysis	1.08 (0.90-1.31)	1.05 (0.92-1.20)	1.10 (0.96-1.27)
Poultry farm
500 m
	0.1099	0.1085	0.1085
Single-level	1.12 (0.93-1.34)	1.04 (0.88-1.23)	1.00 (0.83-1.18)
Multilevel	1.06 (0.87-1.28)	1.02 (0.85-1.21)	1.01 (0.84-1.21)
Meta-analysis	1.15 (0.94-1.39)	1.14 (0.93-1.40)	1.06 (0.88-1.28)
1000 m
	0.4676	0.4689	0.4702
Single-level	1.06 (0.94-1.19)	0.97 (0.87-1.07)	1.01 (0.91-1.13)
Multilevel	0.95 (0.83-1.09)	0.91 (0.81-1.02).	0.99 (0.88-1.12)
Meta-analysis	0.97 (0.81-1.16)	0.90 (0.80-1.02).	1.00 (0.86-1.17)
1500 m
	0.7931	0.7981	0.7984
Single-level	1.12 (0.97-1.30).	0.94 (0.83-1.07)	0.97 (0.85-1.11)
Multilevel	1.10 (0.93-1.30)	0.92 (0.79-1.06)	0.99 (0.85-1.15)
Meta-analysis	1.07 (0.89-1.28)	0.88 (0.76-1.02).	0.88 (0.69-1.13)
2000 m
	0.9202	0.9224	0.9229
Single-level	1.27 (1.01-1.62)*	0.97 (0.80-1.17)	0.90 (0.75-1.10)
Multilevel	1.19 (0.91-1.55)	0.88 (0.70-1.09)	0.81 (0.65-1.01).
Meta-analysis	1.04 (0.76-1.43)	0.79 (0.63-0.99)*	0.64 (0.46-0.91)*
Chicken farm
500 m
	0.1027	0.1014	0.1017
Single-level	1.13 (0.93-1.36)	1.07 (0.90-1.27)	1.01 (0.84-1.20)
Multilevel	1.04 (0.85-1.26)	1.02 (0.86-1.23)	1.01 (0.83-1.22)
Meta-analysis	1.15 (0.93-1.40)	1.16 (0.93-1.43)	1.07 (0.88-1.29)
1000 m
adults	0.4307	0.4332	0.4346
Single-level	1.09 (0.97-1.23).	1.00 (0.90-1.11)	1.03 (0.92-1.14)
Multilevel	0.95 (0.83-1.10)	0.92 (0.81-1.03)	0.99 (0.87-1.12)
Meta-analysis	0.98 (0.81-1.20)	0.90 (0.80-1.02).	1.00 (0.85-1.17)
1500 m
	0.7382	0.745	0.7456
Single-level	1.17 (1.03-1.35)*	1.02 (0.90-1.15)	1.01 (0.90-1.14)
Multilevel	1.11 (0.95-1.29)	0.95 (0.83-1.09)	0.99 (0.87-1.14)
Meta-analysis	1.07 (0.91-1.26)	0.92 (0.80-1.06)	0.93 (0.76-1.15)
2000 m
	0.9041	0.9069	0.9074
Single-level	1.42 (1.14-1.79)**	1.08 (0.90-1.30)	0.94 (0.79-1.13)
Multilevel	1.30 (1.00-1.69)*	0.95 (0.77-1.18)	0.84 (0.68-1.04).
Meta-analysis	1.15 (0.83-1.59)	0.76 (0.53-1.09).	0.67 (0.48-0.95)*
Farm with laying hens or parent stock
500 m
	0.0827	0.0813	0.0816
Single-level	1.06 (0.85-1.30)	1.04 (0.85-1.25)	1.06 (0.87-1.29)
Multilevel	0.93 (0.74-1.16)	0.97 (0.79-1.19)	1.04 (0.85-1.28)
Meta-analysis	1.04 (0.82-1.30)	1.16 (0.89-1.52)	1.14 (0.92-1.41)
1000 m
	0.3724	0.3686	0.3697
Single-level	1.05 (0.93-1.19)	1.01 (0.91-1.12)	1.06 (0.95-1.18)
Multilevel	0.88 (0.76-1.02).	0.93 (0.81-1.05)	1.01 (0.89-1.16)
Meta-analysis	0.93 (0.76-1.14)	0.95 (0.82-1.09)	1.05 (0.89-1.24)
1500 m
	0.6213	0.6232	0.624
Single-level	1.08 (0.96-1.22)	1.00 (0.90-1.11)	0.96 (0.86-1.07)
Multilevel	1.02 (0.89-1.18)	1.00 (0.88-1.13)	0.95 (0.84-1.08)
Meta-analysis	1.00 (0.86-1.17)	0.99 (0.86-1.13)	0.97 (0.84-1.11)
2000 m
	0.8325	0.8371	0.8379
Single-level	1.11 (0.95-1.31)	0.94 (0.83-1.08)	0.83 (0.73-0.96)**
Multilevel	1.11 (0.92-1.34)	0.97 (0.83-1.14)	0.83 (0.71-0.98)*
Meta-analysis	1.09 (0.86-1.39)	0.91 (0.77-1.07)	0.75 (0.59-0.94)*
Farms with broilers
500 m
	0.025	0.0252	0.0253
Single-level	1.45 (1.03-1.99)*	1.31 (0.95-1.75).	0.80 (0.53-1.16)
Multilevel	1.49 (1.07-2.08)*	1.31 (0.96-1.79).	0.84 (0.56-1.24)
Meta-analysis	2.01 (1.43-2.83)***	1.54 (1.12-2.12)**	1.05 (0.70-1.57)
1000 m
	0.1172	0.1228	0.1234
Single-level	1.28 (1.08-1.50)**	1.01 (0.86-1.18)	1.09 (0.93-1.27)
Multilevel	1.17 (0.99-1.39).	0.92 (0.78-1.08)	1.04 (0.89-1.23)
Meta-analysis	1.24 (1.03-1.48)*	0.95 (0.81-1.12)	1.10 (0.93-1.30)
1500 m
	0.3218	0.3388	0.3404
Single-level	1.25 (1.11-1.41)***	1.08 (0.97-1.20)	1.11 (0.99-1.23).
Multilevel	1.09 (0.95-1.26)	0.89 (0.79-1.01).	1.00 (0.88-1.14)
Meta-analysis	1.10 (0.94-1.27)	0.87 (0.77-0.99)*	0.97 (0.80-1.18)
2000 m
	0.5158	0.5288	0.5311
Single-level	1.22 (1.09-1.37)***	1.10 (0.99-1.22).	1.07 (0.97-1.19)
Multilevel	1.11 (0.96-1.27)	0.91 (0.81-1.04)	0.97 (0.85-1.10)
Meta-analysis	1.11 (0.95-1.30)	0.89 (0.77-1.03).	0.94 (0.82-1.07)
Farms with other poultry
500 m
	0.0066	0.0064	0.0062
Single-level	0.83 (0.33-1.70)	0.75 (0.32-1.48)	0.48 (0.15-1.13).
Multilevel	0.93 (0.41-2.10)	0.87 (0.41-1.85)	0.58 (0.21-1.57)
Meta-analysis	4.36 (1.87-10.21)***	1.28 (0.60-2.75)	1.47 (0.42-5.08)
1000 m
	0.0518	0.0527	0.0523
Single-level	1.00 (0.75-1.30)	0.74 (0.55-0.97)*	0.84 (0.63-1.10)
Multilevel	1.09 (0.81-1.46)	0.81 (0.61-1.08)	1.01 (0.76-1.34)
Meta-analysis	1.38 (0.96-1.97).	0.89 (0.66-1.20)	1.16 (0.86-1.56)
1500 m
	0.1385	0.1446	0.1439
Single-level	0.90 (0.75-1.07)	0.82 (0.70-0.96)*	0.74 (0.63-0.88)***
Multilevel	0.99 (0.81-1.21)	0.90 (0.75-1.08)	0.87 (0.71-1.05).
Meta-analysis	1.04 (0.84-1.29)	0.94 (0.78-1.13)	0.92 (0.75-1.12)
2000 m
	0.2301	0.2419	0.239
Single-level	0.96 (0.83-1.10)	0.91 (0.81-1.03).	0.82 (0.72-0.93)**
Multilevel	1.14 (0.95-1.38)	1.08 (0.92-1.27)	0.99 (0.84-1.18)
Meta-analysis	1.24 (0.94-1.63).	1.13 (0.95-1.34)	1.03 (0.76-1.41)
Sheep farm
500 m
	0.069	0.0689	0.0688
Single-level	1.06 (0.85-1.31)	1.15 (0.95-1.38).	0.93 (0.75-1.15)
Multilevel	1.09 (0.87-1.37)	1.19 (0.98-1.45).	0.99 (0.79-1.23)
Meta-analysis	1.16 (0.91-1.47)	1.31 (1.02-1.68)*	1.11 (0.88-1.39)
1000 m
	0.2879	0.2913	0.2915
Single-level	1.07 (0.94-1.21)	1.07 (0.96-1.20)	1.00 (0.89-1.12)
Multilevel	1.04 (0.91-1.19)	1.02 (0.91-1.15)	0.99 (0.87-1.12)
Meta-analysis	1.07 (0.93-1.23)	1.04 (0.92-1.18)	0.99 (0.84-1.17)
1500 m
	0.5376	0.5505	0.5515
Single-level	1.21 (1.07-1.36)**	1.23 (1.11-1.36)***	1.18 (1.06-1.32)**
Multilevel	1.11 (0.96-1.27)	1.06 (0.94-1.20)	1.10 (0.97-1.25).
Meta-analysis	1.09 (0.94-1.26)	1.02 (0.89-1.17)	1.10 (0.96-1.25)
2000 m
	0.7465	0.7553	0.7574
Single-level	1.23 (1.08-1.42)**	1.25 (1.10-1.42)***	1.23 (1.09-1.41)**
Multilevel	1.11 (0.94-1.31)	1.05 (0.90-1.22)	1.13 (0.97-1.32).
Meta-analysis	1.05 (0.88-1.24)	0.98 (0.84-1.14)	1.10 (0.94-1.30)
Cattle farm
500 m
	0.4163	0.4287	0.4296
Single-level	1.01 (0.90-1.14)	0.97 (0.88-1.08)	0.95 (0.85-1.05)
Multilevel	0.94 (0.84-1.07)	0.89 (0.80-0.99)*	0.90 (0.80-1.00).
Meta-analysis	0.94 (0.83-1.07)	0.88 (0.79-0.98)*	0.89 (0.79-0.99)*
1000 m
	0.9051	0.9083	0.9091
Single-level	1.46 (1.17-1.86)**	1.14 (0.95-1.39)	1.18 (0.97-1.44).
Multilevel	1.30 (1.02-1.66)*	0.98 (0.80-1.20)	1.11 (0.90-1.37)
Meta-analysis	1.11 (0.87-1.42)	0.89 (0.72-1.09)	1.02 (0.83-1.26)
1500 m
	0.9899	0.9907	0.9912
Single-level	2.28 (0.97-7.38).	1.00 (0.57-1.94)	1.11 (0.60-2.33)
Multilevel	2.04 (0.76-5.52)	0.90 (0.49-1.65)	1.02 (0.52-2.00)
Meta-analysis	1.20 (0.44-3.30)	0.42 (0.16-1.11).	0.46 (0.18-1.18).
2000 m
	0.9972	0.9975	0.9978
Single-level	121489.41 (958771256022994203840806402446802.00-674311884209954184000206866662082202.00)	1.80 (0.40-31.87)	0.48 (0.18-1.98)
Multilevel	121411.66 (27.27-540559868.09)**	1.74 (0.25-12.11)	0.48 (0.15-1.53)
Meta-analysis	1.07 (1.05-1.09)***	0.23 (0.01-8.08)	0.11 (0.01-0.90)*
Pig farm
500 m
	0.202	0.2044	0.2053
Single-level	1.15 (1.00-1.32)*	1.11 (0.98-1.26).	1.12 (0.99-1.27).
Multilevel	1.06 (0.91-1.22)	1.02 (0.89-1.16)	1.05 (0.92-1.20)
Meta-analysis	1.06 (0.92-1.24)	1.02 (0.89-1.17)	1.05 (0.87-1.27)
1000 m
	0.6654	0.6752	0.678
Single-level	1.09 (0.96-1.23)	1.06 (0.96-1.19)	1.05 (0.94-1.17)
Multilevel	0.95 (0.83-1.09)	0.94 (0.83-1.06)	0.98 (0.87-1.12)
Meta-analysis	0.95 (0.80-1.13)	0.92 (0.81-1.04)	0.97 (0.84-1.12)
1500 m
	0.9441	0.9458	0.9469
Single-level	1.13 (0.88-1.49)	0.96 (0.78-1.21)	0.93 (0.75-1.18)
Multilevel	1.11 (0.83-1.49)	0.87 (0.68-1.11)	0.95 (0.74-1.22)
Meta-analysis	0.87 (0.58-1.30)	0.63 (0.40-0.99)*	0.80 (0.62-1.04).
2000 m
	0.9866	0.9874	0.9883
Single-level	0.95 (0.57-1.74)	0.77 (0.50-1.27)	0.77 (0.49-1.30)
Multilevel	1.04 (0.58-1.84)	0.81 (0.50-1.32)	0.87 (0.52-1.44)
Meta-analysis	0.48 (0.19-1.22).	0.28 (0.10-0.77)*	0.28 (0.11-0.75)*
Mink farm
500 m
	0.0046	0.0047	0.0047
Single-level	1.35 (0.53-2.78)	1.40 (0.63-2.65)	1.67 (0.79-3.08).
Multilevel	1.65 (0.72-3.76)	1.47 (0.72-3.02)	1.75 (0.89-3.46).
Meta-analysis	3.88 (1.26-11.95)*	2.40 (1.07-5.40)*	3.11 (0.87-11.19).
1000 m
	0.0271	0.028	0.0281
Single-level	0.94 (0.63-1.35)	1.11 (0.80-1.49)	1.00 (0.71-1.38)
Multilevel	1.19 (0.80-1.79)	1.22 (0.87-1.70)	1.06 (0.75-1.52)
Meta-analysis	2.01 (1.32-3.05)**	1.43 (1.01-2.02)*	1.28 (0.89-1.84)
1500 m
	0.0804	0.0841	0.0842
Single-level	0.94 (0.74-1.16)	0.87 (0.71-1.06)	1.00 (0.82-1.20)
Multilevel	1.08 (0.85-1.38)	0.90 (0.72-1.12)	0.99 (0.80-1.23)
Meta-analysis	1.14 (0.89-1.47)	0.99 (0.74-1.32)	1.07 (0.86-1.34)
2000 m
	0.1807	0.1891	0.1891
Single-level	0.94 (0.80-1.09)	0.94 (0.82-1.08)	1.00 (0.87-1.14)
Multilevel	1.03 (0.85-1.24)	0.92 (0.79-1.09)	0.96 (0.81-1.13)
Meta-analysis	1.06 (0.87-1.29)	0.96 (0.78-1.19)	1.01 (0.82-1.24)
. : p < 0.15, * : p < 0.05, ** : p < 0.01, *** : p < 0.001
