# Supplementary material for: Risk of pneumonia among residents living near goat and poultry farms during 2014-2016
Source: PLoS One. 2019 Oct 14;14(10):e0223601. doi: 10.1371/journal.pone.0223601 (PMC6791541; doi:10.1371/journal.pone.0223601)
Supplement: S6 Table — (XLSX) [file pone.0223601.s006.xlsx]

## Sheet: S6
S6 Table. Sensitivity to assumptions1 among adults
variabele	Buffer (m)	Ref OR2	Ref p3	Border4	distfarm<505	Farm6	fully-registered7	adj-registered8	age_poly9	age_spline10	age_categories11
n12		73510		65196	74413	76697	64052	73510	90183	90183	90183
Goats	500	1.6	0	-0.0065	-0.0104	0.0212	0.0685	-0.0018	0.0017	-0.0008	-0.0196
	1000	1.36	0	-0.0034	0.0061	0.0014	0.0228	-0.0061	-0.0059	-0.0184	-0.0184
	1500	1.25	0	0.0019	-0.0014	0.0017	0.0232	-0.0038	0.0056	-0.0101	-0.0032
	2000	1.17	0	0.0121	-0.0025	-0.005	0.0095	-0.0017	-0.0047	0.0029	0.004
Poultry	500	1.03	0.58	0.0246	-0.0117	-0.004	0.0044	-0.0043	-0.0019	-0.0449	-0.0276
	1000	1.02	0.56	0.0376	0.0008	-0.0034	0.0169	-0.0035	0.0196	-0.0058	0
	1500	1	0.98	0.032	0.001	-0.0003	-0.0101	0.0044	-0.0128	-0.018	-0.0183
	2000	0.95	0.43	0.0527	0.0026	-0.0048	0.0263	0.003	0.0246	0.0452	0.0221
Chickens	500	1.06	0.35	0.0293	-0.0142	-0.0098	-0.0012	-0.0065	-0.0071	-0.0556	-0.0387
	1000	1.05	0.2	4.18% *	0.0008	-0.0046	0.0126	-0.0041	2.53% *	0.0045	0.0063
	1500	1.06	0.19	3.80% *	-0.0005	-0.0005	-0.006	0.0029	-0.0071	-0.0014	-0.0081
	2000	1.04	0.55	0.0753	0.0018	-0.0037	0.0143	0	0.0212	0.0375	0.0173
Laying hens and parent stock	500	1.08	0.27	0.0522	-0.0184	-0.0271	-0.0219	-0.0082	0.0065	-0.0471	-0.0307
	1000	1.06	0.16	3.50% *	0	-0.0077	0.0013	-0.006	2.83% *	0.0111	0.0104
	1500	1.01	0.78	0.0273	-0.0045	-0.0153	-0.0053	0.0005	0.0224	0.0265	0.0235
	2000	0.95	0.29	0.0179	-0.007	-0.0206	0.0063	0.0005	0.0381	0.0471	0.0396
Broilers	500	1.11	0.37	-0.0977	-0.0231	-0.0045	0.0652	0	-0.0769	-0.1044	-0.0871
	1000	1.11	0.06	0.0065	-0.0076	-0.0031	2.25% *	0.001	-0.0229	-0.034	-0.0324
	1500	1.13	0	0.0094	0.0027	0.0043	0.0147	0.0045	-0.0374	-0.044	-0.0452
	2000	1.11	0	0.0076	0.0032	0.0062	0.0146	-0.0008	-0.0099	-0.0061	-0.0162
1. In these analyses selection criteria and model formulation of the main analyses (reference decisions, indicated in column Ref OR and Ref p), were alterred to see the effects on the odds-ratio (indicated as percentage of change)
2. Ref OR: odds-ratio for reference decisions (adults, patients living on a farm excluded, adjusted for age (linear) and gender).
3. Ref p: p-value for reference decisions.
4. border: residents living close to the border with other provinces or countries excluded.
5. distfarm<50: residents living within 50 meter from a farm with minimum number of animals excluded instead of residents assumed living on a farm
6. farm: residents assumed living on a farm not excluded.
7.fully-registered: only residents registered at a participating GP-practice for 3 full years included
8. adj-registered: linearly adjusted for the time registered at a participating GP-practice (3-month intervals)
9. age_poly: polynomial adjustment for age (all ages).
10. age_spline: adjustment for age with spline function (all ages).
11. age_categories: adjustment for age with age-groups based on quintiles (all ages).
12. n: number of patients included.
*odds-ratio is not significant in the reference but p<0.05 for alternative decision.
ns: an odds-ratio is significant in the reference but not for the alternative decision.
