# Supplementary material for: Risk of pneumonia among residents living near goat and poultry farms during 2014-2016
Source: PLoS One. 2019 Oct 14;14(10):e0223601. doi: 10.1371/journal.pone.0223601 (PMC6791541; doi:10.1371/journal.pone.0223601)
Supplement: S8 Table — (XLSX) [file pone.0223601.s008.xlsx]

## Sheet: S8
S8 Table. Leave-one-out analyses for analyses of associations between pneumonia in 2014-2016 and living within 500 meters from a goat farm (odds ratio, 95% confidence interval)
GP-practice	Single-level	Multilevel	Meta-analyses
1	1.59 (1.24-2.01)	1.33 (1.03-1.71)	NA
2	1.58 (1.24-2.00)	1.33 (1.03-1.71)	NA
3	1.60 (1.25-2.02)	1.33 (1.03-1.71)	NA
4	1.56 (1.21-1.97)	1.29 (1.00-1.67)	1.39 (1.07-1.79)
5	1.63 (1.27-2.05)	1.33 (1.04-1.72)	NA
6	1.60 (1.25-2.03)	1.33 (1.03-1.71)	NA
7	1.60 (1.25-2.02)	1.33 (1.04-1.72)	NA
8	1.64 (1.26-2.08)	1.33 (1.03-1.73)	1.95 (1.07-3.55)
9	1.61 (1.26-2.03)	1.33 (1.03-1.71)	NA
10	1.59 (1.24-2.01)	1.33 (1.03-1.71)	NA
11	1.62 (1.26-2.04)	1.34 (1.04-1.72)	NA
12	1.63 (1.27-2.06)	1.35 (1.05-1.74)	NA
13	1.58 (1.23-1.99)	1.33 (1.03-1.71)	NA
14	1.59 (1.24-2.01)	1.30 (1.01-1.68)	1.4 (1.09-1.82)
15	1.19 (0.82-1.67)	1.35 (0.93-1.96)	2.07 (1.09-3.91)
16	1.60 (1.25-2.02)	1.33 (1.03-1.71)	NA
17	1.62 (1.26-2.04)	1.34 (1.04-1.72)	NA
18	1.63 (1.27-2.06)	1.33 (1.04-1.71)	NA
19	1.61 (1.23-2.08)	1.26 (0.96-1.67)	1.93 (1.01-3.72)
20	1.57 (1.22-1.99)	1.30 (1.01-1.68)	1.41 (1.09-1.82)
21	2.03 (1.55-2.61)	1.43 (1.09-1.87)	1.96 (1.19-3.22)
22	1.56 (1.22-1.98)	1.33 (1.03-1.71)	NA
23	1.63 (1.27-2.05)	1.33 (1.04-1.72)	NA
This table shows results of single-level analyses, multilevel analyses and meta-analyses on a study-population excluding patients registered at the GP-practice indicated in the column GP-practice
Single-level: logistic regression model including age (linear), gender and the presence of goats within 500 m on a study-population excluding patients registered in the practice indicated in the column GP-practice
Multilevel: logistic regression model including age (linear), gender and the presence of goats within 500 m and including GP-practice as random intercept on a study-population excluding patients registered in the practice indicated in the column GP-practice
Meta-analysis: random-effects meta-analysis of logistic-regression estimates (including age, gender and presence of goats within 500 m) of individual GP-practices, leaving out the GP-practice indicated in the column GP-practice
