# Supplementary material for: Risk of pneumonia among residents living near goat and poultry farms during 2014-2016
Source: PLoS One. 2019 Oct 14;14(10):e0223601. doi: 10.1371/journal.pone.0223601 (PMC6791541; doi:10.1371/journal.pone.0223601)
Supplement: S9 Table — (XLSX) [file pone.0223601.s009.xlsx]

## Sheet: S9
S9 Table. Mutual adjustment for 6 animal types among adults: associations between having had a registered pneumonia episode in 2014-2016 and the presence of farms within buffers from an adult's home address
Buffer	500 m	1000 m	1500 m	2000 m
Goat farm
Exposed	0.0151	0.0847	0.1905	0.329
Single-level	1.64 (1.26-2.10)***	1.37 (1.20-1.55)***	1.27 (1.16-1.39)***	1.18 (1.10-1.28)***
Multilevel	1.40 (1.07-1.82)*	1.12 (0.97-1.29).	1.08 (0.97-1.20)	1.07 (0.98-1.18).
Meta-analysis	1.81 (1.28-2.54)***	1.34 (1.09-1.66)**	1.10 (0.97-1.25).	1.06 (0.94-1.18)
Poultry farm
Exposed	0.1078	0.4676	0.7979	0.9222
Single-level	0.95 (0.84-1.08)	0.95 (0.88-1.04)	0.94 (0.85-1.04)	0.95 (0.82-1.09)
Multilevel	0.97 (0.85-1.11)	0.97 (0.88-1.06)	1.00 (0.89-1.11)	0.90 (0.77-1.07)
Meta-analysis	1.01 (0.88-1.16)	1.01 (0.90-1.14)	0.96 (0.82-1.13)	0.88 (0.71-1.08)
Cattle farm
Exposed	0.4258	0.9074	0.9902	0.9973
Single-level	0.93 (0.85-1.01).	1.20 (1.04-1.40)*	1.31 (0.80-2.28)	1.50 (0.54-6.26)
Multilevel	0.89 (0.81-0.97)**	1.14 (0.97-1.32).	1.26 (0.75-2.13)	1.41 (0.43-4.61)
Meta-analysis	0.88 (0.80-0.96)**	1.08 (0.91-1.28)	0.72 (0.39-1.33)	0.07 (0.00-1.35).
Pig farm
Exposed	0.2039	0.6739	0.9449	0.9868
Single-level	1.13 (1.02-1.25)*	1.00 (0.92-1.09)	1.02 (0.86-1.21)	0.75 (0.54-1.09).
Multilevel	1.07 (0.97-1.19)	0.95 (0.86-1.05)	0.99 (0.82-1.20)	0.96 (0.66-1.40)
Meta-analysis	1.09 (0.98-1.22).	0.91 (0.82-1.02).	0.97 (0.78-1.20)	0.71 (0.36-1.40)
Sheep farm
Exposed	0.0688	0.2892	0.5465	0.7517
Single-level	1.03 (0.89-1.18)	1.02 (0.94-1.11)	1.21 (1.12-1.30)***	1.21 (1.11-1.32)***
Multilevel	1.11 (0.95-1.29)	1.01 (0.93-1.11)	1.10 (1.00-1.20)*	1.05 (0.94-1.17)
Meta-analysis	1.15 (0.98-1.35).	0.98 (0.88-1.09)	1.07 (0.97-1.19)	1.00 (0.88-1.14)
Mink farm
Exposed	0.0046	0.0278	0.0835	0.1889
Single-level	1.60 (0.95-2.52).	0.93 (0.73-1.17)	0.88 (0.77-1.01).	0.94 (0.85-1.04)
Multilevel	1.75 (1.07-2.86)*	1.05 (0.82-1.36)	0.93 (0.80-1.09)	0.94 (0.83-1.06)
Meta-analysis	2.21 (1.30-3.74)**	1.17 (0.88-1.56)	0.92 (0.76-1.11)	0.93 (0.81-1.07)
. : p < 0.15, * : p < 0.05, ** : p < 0.01, *** : p < 0.001
Single-level: logistic regression model including age (linear), gender and the presence of goats, poultry, cattle, pigs, sheep and mink in the same buffer
Multilevel: logistic regression model including age (linear), gender and the presence of goats, poultry, cattle, pigs, sheep and mink in the same buffer and including GP-practice as random intercept
Meta-analysis: random-effects meta-analysis of logistic-regression estimates (including age, gender and presence of goats, poultry, cattle, pigs, sheep and mink in the same buffer) of individual GP-practices
